# Supplementary material for: Playfully Assessing Lower Extremity Selective Voluntary Motor Control in Children With Cerebral Palsy: Psychometric Study
Source: JMIR Rehabil Assist Technol. 2022 Dec 16;9(4):e39687. doi: 10.2196/39687 (PMC9804089; doi:10.2196/39687)
Supplement: Multimedia Appendix 2 [file rehab_v9i4e39687_app2.xlsx]

## Sheet: game_overall
								accuracy target joint				mean involuntary movements
								NIA_acc	NIC_acc	Patient_acc	Percentile [%]	NIA_invol	NIC_invol	Patient_invol	Percentile [%]
							n, ALL JOINTS	31	11	1		31	11	1
							Mean age	33.73	9.51	10.08		33.73	9.51	10.08
							Mean of all joints	0.8	1.29	2.14		0.8	1.14	1.25
							Hip less affected	0.8	1.26	1.85	4.44	0.79	1.13	1.46	25.61
							Knee less affected	0.79	1.31	2.07	11.42	0.79	1.07	0.9	64.29
							Foot less affected	0.79	1.34	2.77	0.82	0.82	1.19	1.2	38.91
							Hip more affected	0.82	1.14	1.36	22.83	0.78	1.19	0.95	65.97
							Knee more affected	0.8	1.33	2.29	1.31	0.81	1.06	1.98	4.48
							Foot more affected	0.79	1.33	2.48	6.19	0.8	1.21	1.04	61.67
							Abbreviations: NIA = Neurologically Intact Adults; NIC = Neurologically Intact Children;

## Sheet: game_individual_joints
								NIA	NIC	Patient	Percentile [%]
							n, HIP LESS AFFECTED	31	11	1
							Mean age	33.73	9.51	10.08
							Hip target accuracy	0.8	1.26	1.85	4.44
							Trunk lateral	0.81	1.06	1.22	35.73
							Trunk ventral	0.81	0.87	1	36.68
							Hip rotation ipsi	0.82	1.28	1.84	11.58
							Knee ipsi	0.79	1.13	1.43	27.48
							Foot ispi	0.73	1.61	1.09	63.09
							Hip flexion contra	0.8	1	1.55	5.58
							Hip rotation contra	0.78	0.92	2.14	0.05
							Knee contra	0.81	1.1	1.47	34.71
							Foot contra	0.82	0.89	1.41	22.42
							SCALE score		1.82	2	64.82
								NIA	NIC	Patient	Percentile[%]
							n, KNEE LESS AFFECTED	31	11	1
							Mean age	33.73	9.51	10.08
							Knee target accuracy	0.79	1.31	2.07	11.42
							Trunk lateral	0.81	1.2	0.59	88.4
							Trunk ventral	0.78	0.85	1.94	0.75
							Hip flexion ispi	0.75	0.79	0.55	87.35
							Hip rotation ipsi	0.77	0.81	0.52	79.06
							Foot ispi	0.74	1.13	1.1	61.21
							Hip flexion contra	0.79	0.83	0.76	64.7
							Hip rotation contra	0.81	1.15	0.91	67.32
							Knee contra	0.82	1.31	0.91	63.49
							Foot contra	0.81	1.14	0.79	65.08
							SCALE score		1.55	2	73.1
								NIA	NIC	Patient	Percentile[%]
							n, FOOT LESS AFFECTED	31	11	1
							Mean age	33.73	9.51	10.08
							Foot target accuracy	0.79	1.34	2.77	0.82
							Trunk lateral	0.81	1.41	1.53	38.39
							Trunk ventral	0.78	0.94	2.86	0.2
							Hip flexion ipsi	0.83	0.9	0.77	73.03
							Hip rotation ispi	0.83	0.88	0.82	62.75
							Knee ipsi	0.82	1.2	0.52	76.25
							Hip flexion contra	0.82	0.87	0.85	61.25
							Hip rotation contra	0.84	1.01	0.76	66.32
							Knee contra	0.82	1.16	1.53	33.75
							Foot contra	0.83	1.75	1.33	62.05
							SCALE score		1.82	2	64.82
								NIA	NIC	Patient	Percentile[%]
							n, HIP MORE AFFECTED	31	11	1
							Mean age	33.73	9.51	10.08
							Hip target accuracy	0.82	1.14	1.36	22.83
							Trunk lateral	0.77	0.9	1.01	35.36
							Trunk ventral	0.77	0.83	0.64	67.8
							Hip rotation ipsi	0.72	1.06	1.16	37.54
							Knee ipsi	0.8	1.33	0.94	71.64
							Foot ispi	0.82	1.4	0.75	76.48
							Hip flexion contra	0.8	0.93	0.96	38.82
							Hip rotation contra	0.81	0.91	1.12	34.55
							Knee contra	0.82	1.63	0.89	64.31
							Foot contra	0.73	1.15	1.06	61.46
							SCALE score		1.82	2	64.82
								NIA	NIC	Patient	Percentile[%]
							n, KNEE MORE AFFECTED	31	11	1
							Mean age	33.73	9.51	10.08
							Knee target accuracy	0.8	1.33	2.29	1.31
							Trunk lateral	0.76	1.09	1.46	27.73
							Trunk ventral	0.79	0.95	0.8	62.64
							Hip flexion ipsi	0.83	0.77	0.9	32.18
							Hip rotation ipsi	0.79	0.8	1.03	31.51
							Foot ispi	0.8	1.12	6.78	0
							Hip flexion contra	0.84	0.79	0.93	26.42
							Hip rotation contra	0.8	1.02	1.16	37.33
							Knee contra	0.84	1.33	1.08	61.91
							Foot contra	0.83	1.16	0.87	63.79
							SCALE score		1.55	2	73.1
								NIA	NIC	Patient	Percentile[%]
							n, FOOT MORE AFFECTED	31	11	1
							Mean age	33.73	9.51	10.08
							Foot target accuracy	0.79	1.33	2.48	6.19
							Trunk lateral	0.78	1.02	1.56	23.68
							Trunk ventral	0.79	0.94	0.88	61.35
							Hip flexion ipsi	0.8	0.84	0.72	86.01
							Hip rotation ipsi	0.77	0.84	1.2	14.46
							Knee ipsi	0.77	0.83	1.59	0.53
							Hip flexion contra	0.81	0.83	0.76	67.14
							Hip rotation contra	0.8	1.01	1	61.1
							Knee contra	0.84	2.06	0.76	63.38
							Foot contra	0.82	1.59	0.8	64.39
							SCALE score		1.82	2	64.82
							Abbreviations:
							NIA = Neurologically Intact Adults; NIC = Neurologically Intact Children
							ipsi = ipsilateral; contra = contralateral
							SCALE: Selective Control Assessment of the Lower Extremities
